# Supplementary material for: Calorie restriction alters the mechanisms of radiation-induced mouse thymic lymphomagenesis
Source: PLoS One. 2023 Jan 20;18(1):e0280560. doi: 10.1371/journal.pone.0280560 (PMC9858762; doi:10.1371/journal.pone.0280560)
Supplement: S1 Table — Microsatellite marker positions are referenced to the NCBI37/mm9 mouse genome sequence. (XLSX) [file pone.0280560.s001.xlsx]

## Sheet: S2 Table
S2 Table. Microsatellite markers used to analyze LOH
Locus	Chromosome	Position (bp)	Annealing temperature in PCR	Cycles in PCR	Sequence (forward)	Sequence (reverse)
D4mit89	4	46,345,518-46,345,648	55	32	5´-GTGGGCATTTTTTTTGTGGA-3´	5´-TTCCCAGATCCTCTCCCTCT-3´
p15-2	4	88,951,400-88,951,668	55	32	5´-GGTACACTCCAAGATGTGGAAAA-3´	5´-TAACCATGGAGATCTCTCCAGGCTCCA-3´
D4mit15	4	91,223,153-91,223,437	55	32	5´-AGGAATACTGAATGTGGACTTTCC-3´	5´-TCCCTTGATTAACAGAAGACCTG-3´
D4mit232	4	144,647,559-144,647,677	55	32	5´-GCGTCACCACACTGCTCTT-3´	5´-ACTCAGAGTCCCCTGGCC-3´
D11mit62	11	8,926,228- 8,926,377	57	30	5´-GAATAACCCATGTTTATATCGGTG-3´	5´-CTCTGGACTTGTGTTCTATGCC-3´
Ikzf1 PF(1) - 1R(3)	11	11,599,992-11,600,240	55	32	5´-CCCAGCAAGTATGTGAAGAGGA-3´	5´-GACCCTCATCGACATCCATTG-3´
D11mit2	11	12,218,640-12,218,746	55	32	5´-TCCCAGAGGTCTCCAAGACA-3´	5´-CCACAGTGTGTGATGTCTTC-3´
Acrb	11	69,607,644-69,607,505	55	32	5´-GCTGCTGAACAAGTAGGGTC-3´	5´-CCGTCATTGCTAAAGGGAAG-3´
D11mit14	11	98,544,969-98,545,124	55	32	5´-CCACTTAGTATATCTTGTCC-3´	5´-GCATGACTTGGCCTATCACC-3´
D12nds2	12	115,134,928-115,135,116	55	32	5´-ACATGGTAATTTATGGGCAA-3´	5´-CTGGATACCTGCAATAGTAGA-3´
D12mit132	12	108,210,982-108,211,111	59	32	5´-CCATATACATTTCTAACACCCTTGC-3´	5´-AGAACTTACTTCTAGTGGAGACAATGC-3´
D19mit59	19	5,321,112-5,321,310	55	32	5´-CTCTAACTATCCTCTGACCTTCACA-3´	5´-TTTTAAGCAGAACATTGAGGACC-3´
D19mit13	19	32,713,513-32,713,760	55	32	5´-TCTGGCACAAAGAGTTCGTG-3´	5´-CTTTTGCAGGAGCAGGTAGG-3´
D19mit46	19	33,009,697-33,009,809	59	32	5´-ACCCTGCCCTCTCTCTCC-3´	5´-GCACTCGCCAACTCAGGTAT-3´
D19mit53	19	45,226,399-45,226,509	55	32	5´-GCACGCCACAACTCAGAG-3´	5´-AGAAAAGGTTCTCCTACCTCTCG-3´
D19mit34	19	55,112,429-55,112,603	55	32	5´-CAGTGAAAGAACCTGTCGCA-3´	5´-TTGTATGTGTGCTGAGCATCTG-3´
