# Supplementary material for: Calorie restriction alters the mechanisms of radiation-induced mouse thymic lymphomagenesis
Source: PLoS One. 2023 Jan 20;18(1):e0280560. doi: 10.1371/journal.pone.0280560 (PMC9858762; doi:10.1371/journal.pone.0280560)
Supplement: S2 Table — (XLSX) [file pone.0280560.s002.xlsx]

## Sheet: S3 Table
S3 Table. Primers used in PCR and sequencing analyses
Gene	Coverage	Annealing temperature in PCR	Cycles in PCR	Sequence (forward)	Sequence (reverse)
Ikzf1	Ex 1-4	60	36	5´-CTTGGGGAGGCACAAGTC-3´	5´-ACGGCCTTTCCAGTGCAAGTC-3´
	Ex 2-7	60	36	5´-CACTACCTCTGGAGCACAGCAGAA-3´	5´-AGTGCCTGTCAGACATGCCCTATG-3´
	Ex 3-6	60	36	5´-AGGCATTCGACTTCCTAACG-3´	5´-GTAAGAGCTCTATGCCTCAGA-3´
	Ex 6-7	60	36	5´-CAAGATAGGAGCAGAGAGGTC-3´	5´-GTTGTTTGGCGTTTGATTTGCG-3´
Trp53	Ex 1-10	60	36	5´-AGTTCTCTAGCTTCAGTTCATTGGGACCAT-3´	5´-CCAGCAGAGACCTGACAACTAT-3´
Pten	Ex 1-7	60	32	5´-GCCAAGTCCAGAGCCATTT-3´	5´-TGGCTGAGGGAACTCAAAGT-3´
	Ex 6-9	60	40	5´-ATGTTCAGTGGCGGAACTTG-3´	5´-TGCAATCTGACACAATGTCCT-3´
Abbreviations: Ex, exon.
