# Supplementary material for: Calorie restriction alters the mechanisms of radiation-induced mouse thymic lymphomagenesis
Source: PLoS One. 2023 Jan 20;18(1):e0280560. doi: 10.1371/journal.pone.0280560 (PMC9858762; doi:10.1371/journal.pone.0280560)
Supplement: S3 Table — (XLSX) [file pone.0280560.s003.xlsx]

## Sheet: S7 Table
S7 Table. Number of TLs with trisomy
Chromosome	95 kcal	65 kcal	p value (Fisher’s exact test)
1	5	1	0.2115
4	0	1	0.4375
5	2	0	0.4973
9	1	0	1
10	2	1	1
11	2	1	1
12	0	1	0.4375
14	5	5	0.7291
15	8	8	0.5553
17	1	0	1
Myca	11	15	0.0447
Notch1b	12	8	0.771
aTLs with amplification of the Myc locus.
bTLs with deletion of the Notch1 locus.
